# Supplementary material for: Significant Reduction of Chenodeoxycholic Acid and Glycochenodeoxycholic Acid in the Elderly with Severe COVID-19
Source: Biomolecules. 2025 Jun 28;15(7):943. doi: 10.3390/biom15070943 (PMC12292118; doi:10.3390/biom15070943)
Supplement: Supplementary file 1 [file biomolecules-15-00943-s001.zip]

Archive with 1 entries (1 files):
- biomolecules-3645060-supplementary.pdf
